# Supplementary material for: Amino Acid Composition of Dried Bovine Dairy Powders from a Range of Product Streams
Source: Foods. 2024 Dec 3;13(23):3901. doi: 10.3390/foods13233901 (PMC11640299; doi:10.3390/foods13233901)
Supplement: Supplementary file 1 [file foods-13-03901-s001.zip]

Archive with 1 entries (1 files):
- foods-3300965-supplementary.pdf
